# Supplementary material for: The Impact of Physical Activity on Mental Health during COVID-19 Pandemic in China: A Systematic Review
Source: Int J Environ Res Public Health. 2022 May 28;19(11):6584. doi: 10.3390/ijerph19116584 (PMC9180501; doi:10.3390/ijerph19116584)
Supplement: Supplementary file 1 [file ijerph-19-06584-s001.zip]

Archive with 1 entries (1 files):
- ijerph-1670195-supplementary.pdf
